# Supplementary material for: A High Resolution Genetic Map Anchoring Scaffolds of the Sequenced Watermelon Genome
Source: PLoS One. 2012 Jan 11;7(1):e29453. doi: 10.1371/journal.pone.0029453 (PMC3256148; doi:10.1371/journal.pone.0029453)
Supplement: Table S2 — Selected BACs for assigning linkage groups to chromosomes. Marker name, genetic distance, corresponding scaffolds, unique signal BACs and BACs/45S/5S for assigning LGs to chromosomes are listed. (XLS) [file pone.0029453.s002.xls]

## Sheet: Sheet1
Supplementary Table 2. Selected BACs for assigning linkage groups to chromosomes. Marker name, genetic distance, corresponding scaffolds, unique signal BACs and BACs/45S/5S for assigning LGs to chromosomes are listed.
Chromosomes	Marker name	Genetic distance	Scaffolds	Unique signal BACs candidate for FISH	BACs/45S/5S for assigning LGs to Pseudochromosomes
Chromosome 1	BVWI00072	25.4	scaffold619	10D03 10K19	10K19
Chromosome 1	BVWS02346	106.713	scaffold233	51M23 10H18 10F03 10M19 51F19
Chromosome 2	BVWS00222	13.876	scaffold95	51N06
Chromosome 2	BVWS00328	49.246	scaffold94	51I19 51E02 60M17	60M17
Chromosome 2	BVWS00058	68.85	scaffold106	30C13
Chromosome 2	BVWS02398	84.367	scaffold573	10M23 10H12 10H11
Chromosome 2	BVWS02448	94.809	scaffold1630	68K05 76E08
Chromosome 3	BVWS00958	13.485	scaffold284	10K16
Chromosome 3	BVWS02334	19.579	scaffold3	51F12
Chromosome 3	BVWS01151	29.216	scaffold378	51N04 10I11 51M10 51B07
Chromosome 3	BVWS02376	55.024	scaffold387	51L01 51B15 51B14 51J04	51B14
Chromosome 4	BVWV00063	11.772	scaffold25	10O19 45s	45s
Chromosome 4	BVWS02301	52.752	scaffold170	51N03	51N03
Chromosome 5	BVWS02405	10.132	scaffold2	10D15
Chromosome 5	BVWS02440	29.592	scaffold93	109C21	109C21
Chromosome 5	BVWI00092	46.416	scaffold46	51H21
Chromosome 5	BVWS00362	49.163	scaffold1	51D03
Chromosome 5	BVWS02482	69.664	scaffold108	10F24 20I17 10K23 20I05 20A05 20M13 101G12
Chromosome 6	BVWI00183	0	scaffold642	20G11
Chromosome 6	BVWS01636	27.103	scaffold481	10J01
Chromosome 6	BVWS01309	50.02	scaffold33	51D07 51H10 51N12 10P16 10M24 10D02 51C08	10M24
Chromosome 7	BVWS00426	2.398	scaffold449	77K23
Chromosome 7	BVWS02324	60.034	scaffold150	51P08 10G02 51O03	51P08
Chromosome 8	BVWS00252	4.475	scaffold98	30O15 10C17
Chromosome 8	BVWS01491	8.539	scaffold125	45s 10O03 30K03 10G16	45s
Chromosome 8	BVWS00886	8.539	scaffold469	5s	5s
Chromosome 8	BVWS00609	8.539	scaffold77	10K02
Chromosome 8	BVWS01714	8.539	scaffold496	10O01 10F09
Chromosome 8	BVWS00373	16.352	scaffold83	51F09	51F09
Chromosome 8	BVWS00369	27.63	scaffold349	51M17 51L23 51M13 51L24 51M01 10E09 10N19
Chromosome 9	BVWS02280	2.318	scaffold292	10M14 51H07
Chromosome 9	BVWS01133	28.729	scaffold109	30C19
Chromosome 9	BVWS02271	32.963	scaffold28	51A15 51A03	51A03
Chromosome 9	BVWS01161	73.851	scaffold641	51F24
Chromosome 9	BVWS00134	76.916	scaffold805	51L08
Chromosome 10	BVWS02436	23.094	scaffold155	36G07 50F23	36G07
Chromosome 10	BVWS02212	92.401	scaffold242	30G15
Chromosome 11	BVWS01107	12.294	scaffold56	50J01 10I03 10K10 10O07 20I23	50J01
Chromosome 11	BVWS00228	28.615	scaffold31	10C13 10O18 10G11
